# Supplementary material for: Novel Mechanisms of Tumor Promotion by the Insulin Receptor Isoform A in Triple-Negative Breast Cancer Cells
Source: Cells. 2021 Nov 12;10(11):3145. doi: 10.3390/cells10113145 (PMC8621444; doi:10.3390/cells10113145)
Supplement: Supplementary file 1 [file cells-10-03145-s001.zip]

Archive with 1 entries (1 files):
- cells-1337110-supplementary.pdf
